# Supplementary material for: Autoantibodies in myasthenia gravis: cluster analysis and clinical correlations
Source: Front Neurol. 2025 Feb 4;16:1537783. doi: 10.3389/fneur.2025.1537783 (PMC11834866; doi:10.3389/fneur.2025.1537783)
Supplement: Supplementary file 2 [file Table_2.xlsx]

## Sheet: Sheet1
Sample ID	Gender	Age	Disease duration (months)	MGFA classification	QMG score	AchR	MuSk	RyR	Titin	LRP4	Thymoma	Abnormal thymus gland	Hypertension	Diabetes	Malignant tumor	Cardiovascular and cerebrovascular diseases	Thyroid dysfunction	Dermatosis	Diseases of the eye	Connective tissue disease
1	female	71	24	IIb	15	＋	－	－	－	-	0	0	1	0	0	0	0	0	0	0
2	male	69	108	IIIb	19	＋	－	＋	＋	-	1	0	0	0	0	0	0	0	0	0
3	male	48	228	IIa	9	＋	－	－	－	-	0	0	0	0	0	0	0	0	0	0
4	female	61	20	IIa	12	＋	－	－	－	-	0	0	1	1	0	1	0	0	0	0
5	female	68	0.5	IIb	15	＋	－	－	－	-	0	0	0	0	0	0	1	0	0	0
6	female	24	1	IIa	5	－	－	－	－	-	0	0	0	0	0	0	0	0	0	0
7	male	22	22	IVa	17	＋	－	－	－	-	0	0	0	0	0	0	0	0	0	0
8	female	76	12	IIb	9	－	－	－	－	-	0	0	1	0	0	0	0	0	0	0
9	male	40	1	IIa	8	－	－	－	－	-	0	0	0	0	0	0	0	0	0	0
10	female	60	1	IIIa	7	＋	－	＋	＋	-	0	0	0	1	0	0	0	1	0	0
11	female	22	228	I	5	＋	－	－	－	-	0	0	0	0	0	0	0	0	0	0
12	female	49	46	IIa	11	＋	－	－	＋	-	0	0	0	0	0	0	0	0	0	0
13	female	33	12	IIIa	12	＋	－	－	－	-	0	0	0	0	0	0	0	0	0	0
14	male	65	72	IVb	28	＋	－	－	＋	-	0	0	0	0	0	0	0	0	0	0
15	female	87	2	IIIa	20	＋	－	－	－	-	0	0	0	0	0	1	0	0	0	0
16	male	57	24	IIa	6	＋	－	－	－	-	1	0	1	0	0	0	0	0	0	0
17	female	25	120	IIa	4	＋	－	－	－	-	1	0	0	0	0	0	0	0	0	0
18	female	62	12	IIa	7	－	－	－	－	-	0	0	0	0	0	0	0	0	0	0
19	female	33	6	IIb	11	－	－	－	－	-	0	0	0	0	0	0	0	0	0	0
20	male	59	12	I	3	＋	－	－	－	-	0	0	1	0	0	0	0	0	0	0
21	male	57	24	I	3	＋	－	－	＋	-	0	0	0	0	0	0	0	0	0	0
22	female	46	24	IIa	6	＋	－	＋	－	-	0	0	0	0	0	0	0	0	0	0
23	male	69	84	IIIb	14	＋	－	－	＋	-	1	0	0	0	0	0	0	0	1	0
24	male	52	12	IIa	10	＋	－	－	＋	-	1	0	0	0	0	0	0	0	0	0
25	female	52	6	IIa	3	＋	－	－	－	-	0	0	0	0	0	0	1	0	0	0
26	male	30	12	I	3	－	－	－	－	-	0	0	0	0	0	0	0	0	0	0
27	male	41	0.333333	IIa	8	－	－	－	－	-	0	0	0	0	0	0	0	0	0	0
28	male	20	31	I	5	－	－	－	－	-	0	0	0	0	0	0	0	0	0	0
29	female	70	0.7	IIb	21	－	－	－	－	-	0	0	0	0	0	0	0	0	0	0
30	male	53	78	I	2	＋	－	－	－	-	1	0	0	0	0	0	0	1	0	0
31	female	53	72	IIIa	9	＋	－	－	＋	-	1	0	1	1	0	0	0	0	0	0
32	female	62	3	IIa	7	－	－	－	－	-	0	0	1	0	0	0	0	0	0	0
33	male	66	48	IIIa	12	＋	－	－	＋	-	0	0	0	0	0	0	0	0	0	0
34	female	56	120	IIb	14	＋	－	＋	＋	-	1	0	0	0	0	0	1	0	0	0
35	male	30	48	IIa	1	－	－	－	－	-	0	0	0	0	0	0	0	1	0	0
36	male	79	108	IIa	8	＋	－	－	＋	-	0	0	0	0	0	0	0	0	0	0
37	male	48	480	IIa	4	＋	－	－	－	-	0	0	0	0	0	0	0	0	0	0
38	female	77	29	IIIa	12	＋	－	－	＋	-	0	0	1	0	0	0	0	0	1	0
39	female	37	24	IIa	6	－	－	－	－	-	0	0	0	0	0	0	0	0	0	0
40	male	78	120	IIa	5	－	－	－	＋	-	0	0	0	1	0	0	0	0	0	0
41	female	42	12	I	3	－	－	－	－	-	0	0	0	0	0	0	0	0	0	0
42	female	53	3	IIa	6	＋	－	－	－	-	0	1	1	0	0	0	0	0	0	0
43	male	70	1	IIb	13	－	－	－	－	-	0	0	1	0	0	1	0	0	0	0
44	female	71	3	IIIa	13	＋	－	－	－	-	0	0	1	0	0	0	0	0	0	0
45	female	55	0.133333	IIa	8	－	－	－	－	-	0	0	0	0	1	1	1	0	0	0
46	male	50	8	I	1	＋	－	－	－	-	0	0	0	0	0	0	0	1	0	0
47	female	23	41	IIa	6	＋	－	－	－	-	0	0	0	0	0	0	0	0	0	0
48	female	79	48	IIa	2	＋	－	－	－	-	0	0	1	1	0	1	0	0	0	0
49	female	62	50	I	2	＋	－	－	－	-	0	0	0	0	0	1	0	0	0	0
50	female	70	96	IIa	6	＋	－	＋	＋	-	0	0	1	1	0	0	0	0	0	0
51	female	57	3	IVb	12	＋	－	－	－	-	1	0	0	1	0	0	0	0	0	0
52	female	68	24	IIIa	15	＋	－	－	－	-	0	0	0	1	1	0	0	0	0	0
53	female	33	8	IIb	3	＋	－	－	－	-	1	0	0	0	0	0	0	0	0	0
54	male	69	11	IIa	8	＋	－	－	＋	-	0	0	0	0	0	1	0	0	0	0
55	female	47	16	IIa	5	＋	－	－	－	-	0	0	0	0	0	0	0	0	0	0
56	female	24	12	I	5	－	－	－	－	-	0	0	0	0	0	0	0	0	0	0
57	male	65	6	IIa	12	＋	－	－	＋	-	0	0	0	0	0	0	0	0	0	0
58	female	23	8	IIIb	19	＋	－	－	－	-	0	0	0	0	0	0	1	0	0	0
59	male	15	12	IIa	7	－	－	－	－	-	0	0	0	0	0	0	0	0	0	0
60	female	70	54	IIIa	18	＋	－	＋	＋	-	0	0	1	0	0	1	1	0	1	0
61	female	62	3	IIa	5	＋	－	－	－	-	0	0	0	0	0	0	0	0	0	0
62	female	54	120	IIb	5	＋	－	－	－	-	0	0	0	0	0	0	0	0	0	0
63	female	50	60	IIIa	13	＋	－	－	－	-	0	0	0	0	0	0	0	0	0	0
64	male	52	36	IIa	4	＋	－	－	－	-	0	0	0	0	0	0	0	0	0	0
65	female	69	13	I	3	＋	－	－	＋	-	0	0	0	0	0	0	0	0	0	0
66	male	67	108	IIa	6	＋	－	－	－	-	0	0	0	0	0	0	0	0	0	0
67	female	18	12	IIb	11	－	－	－	－	-	0	0	0	0	0	0	0	0	0	0
68	female	56	48	I	3	＋	－	－	－	-	0	0	0	0	0	0	0	0	0	0
69	female	59	36	IVa	16	＋	－	－	－	-	0	0	0	0	0	0	0	0	0	0
70	male	66	15	I	4	＋	－	－	＋	-	0	0	0	0	0	0	1	0	0	0
71	female	61	24	IVa	13	＋	－	－	－	-	0	0	0	0	0	0	0	0	0	0
72	male	56	12	IIa	2	＋	－	－	－	-	0	0	0	0	0	0	0	0	0	0
73	female	43	216	IIa	15	＋	－	－	－	-	0	0	0	0	0	0	0	0	0	0
74	male	62	84	I	5	＋	－	－	－	-	0	0	0	0	0	0	0	0	0	0
75	male	47	168	IIIa	9	＋	－	－	＋	-	1	0	0	0	0	0	0	0	0	0
76	male	66	24	IIIa	13	＋	－	－	－	-	0	0	0	0	0	0	0	0	0	0
77	male	62	10	IIa	9	＋	－	－	－	-	0	0	1	1	0	0	0	0	0	0
78	male	53	1	IIa	5	－	－	－	－	-	0	0	0	0	0	0	0	0	0	0
79	male	70	66	IIIa	18	＋	－	－	＋	-	1	0	0	0	0	0	0	0	0	0
80	female	34	12	I	4	－	－	－	－	-	0	0	0	0	0	0	1	0	0	0
81	male	60	36	IIIb	14	＋	－	－	－	-	0	0	1	1	0	1	0	0	0	0
82	female	24	3	I	3	－	－	－	－	-	0	0	0	0	0	0	0	0	0	0
83	female	69	2	IIIa	20	＋	－	－	－	-	0	0	1	1	0	0	0	0	0	0
84	female	73	0.666667	IIa	7	＋	－	－	－	-	0	0	0	0	0	0	0	0	0	0
85	male	31	1	IIIa	14	＋	－	－	－	-	1	0	0	1	0	0	0	0	0	0
86	male	55	101	IIa	14	＋	－	－	＋	-	0	0	0	1	0	0	0	0	0	0
87	female	70	80	IIa	8	＋	－	－	－	-	0	0	0	0	0	0	0	0	0	0
88	female	52	1	IIa	12	＋	－	－	－	-	0	0	0	0	0	0	1	0	0	0
89	male	60	1	IIa	9	＋	－	－	－	-	0	0	0	0	0	0	0	0	0	0
90	male	61	4	I	3	＋	－	－	－	-	0	0	0	0	0	0	0	0	0	0
91	female	69	1	IVb	19	＋	－	＋	＋	-	0	0	1	1	0	0	0	0	0	0
92	female	62	0.233333	IIIa	13	＋	－	－	＋	-	0	0	0	0	0	0	0	0	0	0
93	female	61	1	IVb	18	－	＋	－	－	-	0	0	1	0	0	0	0	0	0	0
94	female	67	18	IVa	20	－	－	－	－	-	0	0	1	0	0	0	0	0	0	0
95	male	68	1	IIb	7	＋	－	＋	＋	-	0	0	0	0	0	0	0	0	0	0
96	female	24	120	IIa	3	－	－	－	－	-	0	0	0	0	0	0	0	0	0	0
97	male	64	12	I	3	＋	－	－	－	-	0	0	0	0	0	0	0	0	0	0
98	male	78	0.666667	IIa	12	＋	－	－	＋	-	0	0	1	0	1	1	0	0	1	0
99	female	31	7	IIa	8	－	－	－	－	-	0	0	0	0	0	0	0	0	0	0
100	male	68	7	IIIb	13	＋	－	＋	＋	-	0	0	0	0	0	0	0	0	0	0
101	male	73	40	I	4	＋	－	－	－	-	0	0	0	0	0	0	0	0	0	0
102	male	47	12	I	3	－	－	－	－	-	0	0	0	0	0	0	0	0	0	0
103	female	35	98	IIIa	14	＋	－	－	＋	-	0	0	0	0	0	0	0	0	0	0
104	female	48	120	IIIb	14	＋	－	－	－	-	0	0	0	0	0	0	0	0	0	0
105	female	24	96	IVb	23	＋	－	－	－	-	0	0	0	0	0	0	0	0	0	0
106	female	75	3	IIIb	16	－	－	－	－	-	0	0	1	0	0	0	0	0	0	0
107	female	70	4	IIa	8	－	－	－	－	-	0	0	0	0	0	0	0	0	0	0
108	male	72	15	IIIa	18	＋	－	－	＋	-	0	0	0	0	0	0	0	0	0	0
109	female	36	228	IIIb	16	＋	－	－	－	-	0	0	0	0	0	0	0	0	0	0
110	female	22	6	IIa	10	＋	－	－	－	-	0	1	0	0	0	0	0	0	0	0
111	female	77	8	IIa	8	＋	－	＋	＋	-	0	0	1	0	0	0	0	0	0	0
112	male	75	0.333333	IIIa	14	＋	－	－	－	-	0	0	1	1	0	0	0	0	0	0
113	female	68	12	IIIb	15	＋	－	－	＋	-	0	0	1	1	0	1	0	0	0	0
114	female	48	0.466667	I	4	＋	－	－	－	-	1	0	0	0	0	0	1	0	0	0
115	male	30	12	I	2	－	－	－	－	-	0	0	0	0	0	0	0	0	0	0
116	male	49	5	I	7	＋	－	－	－	-	0	0	0	0	0	1	0	0	1	0
117	female	73	1	IIIb	12	－	－	－	－	-	0	0	1	1	1	0	0	0	0	0
118	male	33	1	I	4	＋	－	－	－	-	1	0	0	0	0	0	0	0	0	0
119	female	70	2	IIIb	11	＋	－	＋	＋	-	0	0	1	0	0	1	0	0	0	0
120	male	57	21	I	7	＋	－	－	＋	-	0	0	1	0	0	1	0	1	0	0
121	male	58	7	IIa	8	＋	－	－	－	-	0	0	0	0	0	0	0	0	0	0
122	female	47	1	I		－	－	－	－	-	0	0	0	0	0	0	0	0	0	0
123	female	65	144	IVb	22	＋	－	－	－	-	0	0	0	0	1	0	0	0	0	0
124	female	65	132	IIIa	11	＋	－	－	＋	-	0	0	0	0	1	0	0	0	0	0
125	female	51	36	IIa	6	＋	－	＋	＋	-	0	0	0	0	0	0	0	0	0	0
126	female	60	1	IIIa	9	＋	－	－	－	-	0	0	0	0	0	0	0	0	0	0
127	male	71	120	IIIb	19	－	－	－	－	-	0	0	0	0	0	0	0	0	0	0
128	female	59	1	IIIb	12	＋	－	＋	－	-	0	0	0	0	0	0	0	0	0	0
129	female	59	216	IIIa	15	＋	－	＋	－	-	1	0	0	0	1	0	0	0	0	0
130	male	57	6	I	5	＋	－	＋	＋	-	1	0	0	0	0	0	0	0	0	0
131	male	49	24	I	6	＋	－	－	－	-	0	0	0	0	0	0	1	0	0	0
132	female	42	9	IIa	6	＋	－	－	－	-	0	0	0	0	0	0	0	0	0	0
133	female	20	84	IIa	10	＋	－	－	－	-	0	0	0	0	0	0	0	0	0	0
134	male	52	29	IIa	9	－	－	－	－	-	0	0	0	0	0	0	0	0	0	0
135	male	29	4	IIIb	19	＋	－	－	－	-	1	0	0	0	0	0	0	0	0	0
136	male	73	30	IIa	6	＋	－	－	－	-	0	0	0	1	1	0	0	0	0	0
137	female	66	2	I	5	＋	－	－	－	-	0	0	0	0	0	0	0	0	0	0
138	female	65	90	IIIb	10	－	＋	－	－	-	0	0	0	0	0	0	0	0	1	0
139	male	50	24	IIIa	9	＋	－	－	－	-	0	0	0	0	0	0	0	0	0	0
140	male	61	12	I	5	－	－	－	＋	-	0	0	0	0	0	0	0	0	0	0
141	female	65	26	IIa	7	＋	－	－	＋	-	0	0	1	0	0	0	1	0	0	0
142	male	52	168	IIb	9	－	－	－	－	-	0	0	0	1	0	0	0	0	0	0
143	male	68	12	IIIa	15	＋	－	－	＋	-	1	0	1	1	0	0	0	0	0	0
144	female	70	29	IIa	8	＋	－	－	＋	-	0	0	0	0	0	0	0	0	0	0
145	male	54	10	I	3	＋	－	－	－	-	1	0	0	0	0	0	0	0	0	0
146	male	58	12	I	5	－	－	－	－	-	0	0	0	0	0	0	0	0	0	0
147	female	57	12	I	4	＋	－	－	＋	-	0	0	0	0	0	0	0	0	1	0
148	male	53	18	IIa	7	＋	－	－	＋	-	1	0	1	0	0	0	0	0	0	0
149	female	57	65	IVb	12	＋	－	－	＋	-	0	0	0	0	0	0	0	0	0	0
150	female	37	54	IVa	15	＋	－	－	－	-	0	0	0	0	0	0	0	0	0	0
151	female	35	12	IIIb	16	＋	－	－	－	-	0	0	0	0	0	0	0	0	0	0
152	male	36	27	IIa	1	－	－	－	－	-	0	0	0	0	0	0	0	0	0	0
153	female	66	72	IIa	7	＋	－	－	－	-	1	0	1	0	0	0	0	0	0	0
154	female	50	18	IIb	10	－	－	－	－	-	0	0	0	0	0	0	0	0	0	0
155	female	69	120	IIa	8	－	－	－	－	-	0	0	0	0	0	0	0	0	0	0
156	male	53	1	I	4	＋	－	－	＋	-	0	0	0	0	0	0	0	0	0	0
157	male	60	24	IIb	13	＋	－	－	－	-	0	0	0	1	0	0	0	0	0	0
158	male	72	12	IIIb	17	＋	－	－	＋	-	0	0	0	0	0	0	0	0	0	0
159	female	70	11	IIIb	16	－	＋	－	－	-	0	0	0	0	0	0	0	0	0	0
160	female	52	0.666667	I	3	－	－	－	－	-	0	0	0	0	0	0	0	0	0	0
161	female	62	36	IVb	26	＋	－	＋	－	-	0	0	0	0	0	0	0	0	0	0
162	male	65	72	IIIb	17	＋	－	－	＋	-	0	0	1	0	0	0	0	0	0	0
163	male	75	60	IIb	14	＋	－	－	－	-	1	0	1	1	0	0	0	0	0	0
164	male	28	48	IIa	7	－	－	－	－	-	1	0	0	0	0	0	0	0	0	0
165	male	49	108	IIb	2	＋	－	－	－	-	0	0	1	0	0	0	1	0	0	0
166	male	37	7	IIIa	11	＋	－	－	＋	-	1	0	0	0	0	0	0	0	0	0
167	male	48	76	IIIb	14	＋	－	－	＋	-	1	0	0	0	0	0	0	0	0	0
168	male	64	120	IIb	12	＋	－	－	－	-	0	0	1	0	0	1	0	0	1	0
169	female	38	132	IIb	8	－	＋	－	－	-	0	0	0	0	0	0	0	0	0	0
170	male	28	132	I	2	＋	－	－	－	-	0	0	0	0	0	0	0	1	1	0
171	female	60	2	IIa	3	＋	－	－	－	-	0	0	0	0	0	0	1	0	0	0
172	female	70	42	IIIa	16	＋	－	－	＋	-	0	0	1	1	0	1	0	0	0	0
173	female	34	24	I	1	＋	－	－	－	-	0	0	0	0	0	0	0	0	0	0
174	male	69	33	IVb	15	－	－	－	－	-	0	0	0	0	0	0	0	0	0	0
175	male	22	1	I	5	－	－	－	－	-	0	0	0	0	0	0	0	0	0	0
176	male	59	18	IIa	6	－	－	－	－	-	1	0	0	0	0	0	0	0	0	0
177	female	59	1	IIb	9	－	＋	－	－	-	1	0	0	0	0	0	0	0	0	0
178	male	61	18	IIIa	9	＋	－	－	－	-	0	0	0	0	0	0	0	0	0	0
179	male	51	0.333333	I	1	－	－	－	－	-	0	0	0	0	0	0	0	0	0	0
180	female	54	60	IVb	17	＋	－	－	＋	-	0	0	0	0	0	0	0	0	0	0
181	female	68	1	IIa	11	＋	－	＋	＋	-	0	0	1	1	0	0	1	0	0	0
182	female	38	6	IIa	0	＋	－	－	－	-	1	0	0	0	0	0	0	0	0	0
183	male	48	36	I	1	＋	－	＋	＋	-	0	1	0	1	0	0	0	0	0	0
184	female	51	36	I	3	－	－	－	－	-	0	0	0	0	0	0	0	0	0	0
185	male	52	4	IIIa	10	－	－	－	－	-	1	0	1	0	0	0	0	0	0	0
186	female	73	72	IIa	6	＋	－	－	－	-	0	0	0	0	1	0	0	0	0	0
187	male	67	18	IIa	9	＋	－	＋	＋	-	0	0	1	0	0	1	0	1	0	0
188	female	58	54	IIIa	16	＋	－	＋	－	-	1	0	0	0	0	0	0	0	0	0
189	male	45	222	IIa	7	－	－	－	－	-	1	0	0	0	0	0	1	0	0	0
190	female	76	16	IIa	12	＋	－	＋	＋	-	0	0	1	0	0	0	0	0	0	0
191	male	46	18	I	5	＋	－	－	－	-	0	0	0	0	0	0	0	0	0	0
192	female	74	12	I	6	－	－	－	－	-	0	0	1	0	0	0	0	0	0	0
193	female	50	120	IIa	8	＋	－	－	－	-	0	0	0	0	0	0	0	0	0	0
194	female	70	16	IIIb	14	＋	－	－	－	-	1	0	0	0	0	0	0	0	0	0
195	female	33	1	IIa	2	－	－	－	－	-	0	0	0	0	0	0	0	0	0	0
196	female	53	16	I	5	＋	－	－	－	-	0	0	0	0	0	0	0	0	0	0
197	female	26	144	IIa	8	＋	－	－	－	-	0	0	0	0	0	0	0	0	0	0
198	male	53	1	I	3	－	－	－	－	-	0	0	0	0	0	0	0	0	0	0
199	female	39	12	IVb	20	＋	－	－	－	-	1	0	0	0	0	0	0	0	0	0
200	female	25	31	IIb	13	－	＋	－	－	-	0	0	0	0	0	0	0	0	0	0
201	female	68	132	IIb	11	＋	－	＋	＋	-	0	0	1	0	0	1	0	0	0	0
202	female	56	3	Iib	13	＋	－	＋	＋	-	0	0	0	0	0	0	0	0	0	0
203	male	75	48	IIIa	18	＋	－	－	－	-	0	0	0	0	0	0	0	0	0	0
204	male	68	66	IIa	6	＋	－	－	－	-	0	0	1	0	0	0	0	1	0	0
205	male	61	6	IVb	29	＋	－	＋	＋	-	0	0	0	0	0	0	0	0	0	0
206	female	40	48	V	7	＋	－	－	－	-	1	0	0	0	0	0	0	0	0	0
207	female	70	1	IIa	7	＋	－	－	－	-	0	0	0	1	0	0	0	0	0	0
208	male	21	12	IIa	6	－	－	－	－	-	0	0	0	0	0	0	0	0	0	0
209	female	76	18	IIb	9	＋	－	－	＋	-	0	0	1	0	0	1	1	0	0	0
210	male	54	1	IIb	8	＋	－	－	－	-	0	0	0	0	0	0	0	0	0	0
211	male	56	24	IIIb	16	＋	－	－	－	-	1	0	0	0	0	0	0	0	0	0
212	female	58	12	IIIa	12	－	－	－	－	-	0	0	0	0	0	0	0	0	0	0
213	female	36	0.233333	I	0	＋	－	－	－	-	0	0	0	0	0	0	0	0	0	0
214	female	34	180	I	5	－	－	－	－	-	0	0	0	0	0	0	0	0	0	0
215	female	60	1	IVb	19	＋	－	－	－	-	1	0	1	0	0	1	0	0	0	0
216	female	69	14	IIIb	19	＋	－	＋	＋	-	0	0	1	1	0	1	0	0	0	0
217	female	22	90	IIa	8	＋	－	－	－	-	0	0	0	0	0	0	0	0	0	0
218	female	57	72	IIb	4	＋	－	－	－	-	0	0	1	0	0	0	0	0	0	0
219	female	16	0.333333	IIa	4	＋	－	－	－	-	0	0	0	0	0	0	0	0	0	0
220	female	28	24	I	4	＋	－	－	－	-	0	0	0	0	0	0	0	0	0	0
221	male	56	240	IIIb	10	＋	－	＋	＋	-	0	0	0	0	0	0	0	0	0	0
222	male	39	12	IVb	17	＋	－	－	＋	-	1	0	0	0	0	0	0	0	0	0
223	male	74	36	IIIb	14	＋	－	－	＋	-	0	0	0	0	0	0	0	0	0	0
224	male	55	24	I	3	－	－	－	＋	-	0	0	1	0	0	0	1	0	0	0
225	female	58	84	IIa	6	＋	－	－	＋	-	0	0	0	0	0	0	0	0	0	0
226	male	53	1	I	7	＋	－	＋	－	-	0	0	1	0	0	0	1	0	0	0
227	female	68	21	IIIb	17	＋	－	－	＋	-	0	0	0	1	0	0	0	0	0	0
228	male	37	20	IIa	4	＋	－	－	－	-	1	0	0	0	0	0	0	0	0	0
229	male	53	1	IIa	4	＋	－	－	＋	-	0	0	0	0	0	0	0	0	0	0
230	female	46	300	IIIa	17	＋	－	－	－	-	0	0	0	0	0	0	0	0	0	0
231	female	52	4	IIa	8	＋	－	－	－	-	0	0	0	0	0	0	0	0	0	0
232	female	31	28	IIa	6	＋	－	－	－	-	0	0	0	0	0	0	0	0	0	0
233	male	55	0.333333	IIa	5	＋	－	－	＋	-	0	0	0	0	0	0	0	0	0	0
234	female	68	32	IIa	9	＋	－	－	＋	-	1	0	0	1	0	0	0	0	0	0
235	female	37	16	IIIa	8	＋	－	－	－	-	0	0	0	0	0	0	0	0	0	0
236	male	50	39	IIa	3	＋	－	－	＋	-	0	0	1	0	0	0	0	0	0	0
237	male	66	24	IVb	20	＋	－	＋	＋	-	0	0	1	0	0	0	1	0	0	0
238	male	51	240	IIIb	7	＋	－	－	＋	-	1	0	1	0	0	0	0	0	0	0
239	female	40	7	IIa	2	＋	－	－	－	-	0	0	0	0	0	0	0	0	0	0
240	female	51	0.5	I	2	＋	－	－	－	-	1	0	0	0	1	0	1	0	0	0
241	male	54	120	IIa	2	－	－	－	－	-	0	0	0	0	0	0	1	0	0	0
242	female	52	72	IVb	24	＋	－	－	－	-	1	0	0	0	0	0	0	0	0	0
243	female	33	96	IIa	9	＋	－	－	－	-	0	0	0	0	0	0	0	0	0	0
244	male	62	30	IIa	10	＋	－	－	－	-	1	0	0	1	0	0	0	0	0	0
245	male	56	12	IIa	10	＋	－	－	＋	-	0	0	1	0	0	0	0	0	0	0
246	female	71	14	IIIa	14	＋	－	－	－	-	0	0	1	0	0	0	0	0	0	0
247	male	67	12	IIa	6	－	－	－	－	-	0	0	0	0	0	0	0	0	0	0
248	male	53	12	IIb	14	＋	－	－	－	-	0	0	0	0	0	0	0	0	0	0
249	female	55	1	IIIb	21	＋	－	＋	－	-	0	0	0	0	0	0	0	0	0	0
250	male	39	10	V	26	＋	－	＋	＋	-	1	0	0	0	0	0	0	1	0	0
251	female	75	36	IIb	13	＋	－	－	＋	-	0	0	1	0	0	0	0	0	0	0
252	male	34	52	I	3	－	－	－	－	-	1	0	0	0	0	0	1	0	0	0
253	male	75	12	IIa	9	＋	－	－	－	-	0	0	0	0	0	0	0	0	0	0
254	female	71	24	IIa	6	＋	－	＋	－	-	0	0	1	0	1	1	0	0	0	0
255	female	24	84	IIa	2	－	－	－	－	-	0	0	0	0	0	0	0	0	0	0
256	male	61	12	IIa	12	＋	－	－	－	-	0	0	1	0	0	0	0	0	1	0
257	male	34	396	IIa	9	＋	－	－	－	-	0	0	0	0	1	0	1	0	0	0
258	female	57	2	I	3	－	－	－	－	-	0	0	0	0	0	0	0	0	0	0
259	female	37	36	IIa	6	＋	－	－	－	-	0	0	0	0	0	0	0	0	0	0
260	female	52	204	IIa	10	＋	－	－	－	-	0	0	1	1	0	0	0	0	0	0
261	female	73	2	IIa	6	－	－	－	－	-	0	0	0	0	0	0	0	0	0	0
262	male	61	72	IIa	2	＋	－	－	－	-	0	0	1	1	0	0	0	0	0	0
263	male	56	0.5	I	3	－	－	－	－	-	0	0	0	0	0	0	0	0	0	0
264	male	75	36	I	4	＋	－	－	＋	-	0	0	0	0	0	0	0	0	0	0
265	male	57	0.233333	IIa	2	＋	－	－	－	-	1	0	0	0	0	0	0	0	0	0
266	male	68	53	I	5	＋	－	－	－	-	0	0	1	0	0	1	1	1	0	0
267	female	30	10	IIIb	15	＋	－	－	－	-	1	0	0	0	0	0	0	0	0	0
268	male	36	4	I	5	－	－	－	－	-	0	0	0	0	0	0	0	0	0	0
269	female	73	12	IIa	7	＋	－	－	－	-	0	0	0	1	0	0	0	0	0	0
270	female	39	108	IIa	2	＋	－	－	－	-	0	0	0	0	0	0	0	0	0	0
271	male	60	72	IIa	7	＋	－	－	－	-	1	0	0	0	0	0	1	0	0	0
272	female	27	120	IIa	11	－	－	－	＋	-	0	1	0	0	0	0	0	1	0	0
273	female	71	30	IIa	6	＋	－	－	＋	-	0	0	0	0	0	0	0	0	0	0
274	male	66	14	IIIa	14	＋	－	－	－	-	0	0	0	0	1	0	0	0	0	0
275	male	42	96	IIIa	12	＋	－	－	－	-	0	0	0	0	0	0	0	0	0	0
276	male	37	84	I	0	＋	－	－	－	-	0	0	0	0	0	0	0	0	0	0
277	male	67	108	IIa	6	＋	－	－	－	-	0	0	0	0	0	0	0	0	0	0
278	male	42	3	I	5	＋	－	＋	＋	-	0	0	0	0	0	0	0	0	0	0
279	male	38	2	I	5	－	－	－	－	-	0	0	0	0	0	0	0	0	0	0
280	male	25	60	IIa	6	＋	－	－	－	-	0	0	0	0	0	0	1	0	0	0
281	female	67	60	IIb	11	＋	－	－	＋	-	0	0	0	0	0	0	0	0	0	0
282	male	40	34	IIa	4	－	－	－	－	-	0	0	0	0	0	0	0	0	0	0
283	male	61	16	IIa	7	＋	－	－	－	-	0	0	0	0	0	1	0	0	0	0
284	female	79	16	IIb	10	＋	－	－	＋	-	0	0	0	1	0	0	0	0	0	0
285	female	75	2	IVb	30	＋	－	－	＋	-	0	0	0	0	0	0	1	0	0	0
286	female	66	1	IIb	8	＋	－	－	＋	-	0	0	0	0	0	0	0	0	0	0
287	female	56	240	IIb	9	－	＋	－	－	-	0	0	0	0	0	0	0	0	0	0
288	female	39	108	I	3	－	－	－	－	-	0	0	0	0	0	0	1	0	0	0
289	male	53	36	I	3	＋	－	＋	－	-	0	0	1	1	0	0	1	0	0	0
290	male	66	36	IIb	5	＋	－	－	－	-	1	0	0	0	0	0	0	0	0	0
291	female	86	12	IIa	2	－	－	－	－	-	0	0	0	0	0	0	0	0	0	0
292	female	46	24	IIIa	13	＋	－	＋	－	-	0	0	0	0	0	0	0	0	0	0
293	male	48	108	IIIa	10	＋	－	－	－	-	0	0	1	0	0	0	0	0	0	0
294	female	49	24	I	3	＋	－	－	－	-	1	0	0	0	0	0	1	0	0	0
295	male	16	72	I	5	＋	－	－	－	-	0	0	0	0	0	0	0	0	0	0
296	female	56	24	IIb	11	－	＋	－	－	-	0	0	0	0	1	0	1	0	0	0
297	female	25	288	I	6	－	－	－	－	-	0	0	0	0	0	0	0	0	0	0
298	female	57	36	IIa	3	＋	－	－	－	-	1	0	0	0	0	0	0	0	0	0
299	male	80	2	IIa	8	＋	－	－	＋	-	0	0	1	0	0	1	1	1	1	0
300	male	42	18	IVb	20	＋	－	－	＋	-	1	0	0	0	0	0	0	0	0	0
301	male	58	32	IIa	4	＋	－	－	－	-	0	0	0	0	0	0	0	0	0	0
302	male	68	12	IIa	2	＋	－	＋	－	-	0	0	1	1	0	0	0	0	0	0
303	male	68	48	IIb	9	＋	－	－	－	-	0	0	1	1	0	1	0	0	0	0
304	female	64	24	I	3	＋	－	－	＋	-	0	0	0	0	0	0	0	0	0	0
305	male	66	0.5	I	4	－	－	－	－	-	0	0	0	0	0	0	0	0	0	0
306	female	35	54	I	3	－	－	－	－	-	0	0	0	0	0	0	0	0	0	0
307	male	70	10	IIb	6	－	－	－	－	-	0	0	0	0	0	0	0	0	0	0
308	male	68	84	I	6	－	－	－	－	-	0	0	0	0	0	0	0	0	0	0
309	male	57	12	I	3	＋	－	－	－	-	0	0	1	1	0	0	0	0	0	0
310	female	14	4	IIa	7	＋	－	－	＋	-	1	0	0	0	0	0	0	0	0	0
311	female	24	30	IIa	11	＋	－	－	－	-	0	0	0	0	0	0	1	0	0	0
312	female	59	24	IIIa	6	－	－	－	－	-	0	0	1	0	0	1	0	0	0	0
313	female	43	1.5	IIa	13	＋	－	－	－	-	1	0	0	0	0	0	0	0	0	0
314	female	60	36	IIa	12	－	－	－	－	-	0	0	1	1	0	0	0	0	0	0
315	female	25	6	IIa	8	－	－	－	－	-	0	0	0	0	0	0	0	0	0	0
316	male	58	132	IIb	8	－	－	－	－	-	1	0	1	0	0	0	0	0	0	0
317	male	51	36	IIb	11	＋	－	－	－	-	0	0	0	0	0	0	0	1	0	0
318	female	36	264	IIa	7	－	－	－	－	-	0	0	0	0	0	0	0	0	0	0
319	female	50	6	I	4	－	－	－	－	-	0	0	0	0	0	0	0	0	0	0
320	female	76	120	IIIb	12	＋	－	－	－	-	0	0	1	0	0	1	1	0	0	0
321	male	68	39	IVa	15	＋	－	－	＋	-	0	0	0	0	0	0	0	0	0	0
322	male	16	24	IIa	6	－	－	－	－	-	0	0	0	0	0	0	0	0	0	0
323	female	69	24	IVa	17	＋	－	－	＋	-	0	0	1	0	0	0	0	0	0	0
324	female	52	48	IIa	9	－	－	－	－	-	0	0	0	0	0	0	0	0	0	0
325	female	39	3	IIa	8	－	－	－	－	-	0	0	0	0	0	0	0	0	0	0
326	female	65	7	IIIa	13	－	－	－	－	-	0	0	0	0	0	0	0	0	0	0
327	female	70	120	IIIb	12	－	－	－	－	-	0	0	1	0	1	0	0	0	0	0
328	male	42	48	IIIa	9	＋	－	－	－	-	1	0	0	0	0	0	0	0	0	0
329	male	76	48	IIa	15	＋	－	－	＋	-	0	0	1	0	0	1	0	0	0	0
330	female	54	120	IIa	3	＋	－	－	－	-	0	0	0	0	0	0	0	0	0	0
331	male	43	48	I	6	＋	－	－	＋	-	1	0	0	0	0	0	0	0	0	0
332	female	10	84	IIa	16	＋	－	－	－	-	0	0	0	0	0	0	0	0	0	0
333	male	58	4	I	3	＋	－	－	－	-	1	0	1	0	0	0	0	0	0	0
334	female	71	48	IIa	9	＋	－	－	－	-	0	0	0	0	0	0	0	0	0	0
335	female	64	308	IVb	26	＋	－	－	－	-	0	0	0	0	0	1	0	0	0	0
336	male	76	2	IIa	7	＋	－	－	－	-	0	0	0	0	0	1	0	0	0	0
337	female	40	108	IIIa	14	＋	－	－	－	-	0	0	0	0	0	0	0	0	0	0
338	female	67	1	I	6	－	－	＋	－	-	1	0	0	0	0	0	0	0	0	0
339	male	57	60	IIa	9	＋	－	－	－	-	1	0	0	0	1	1	0	0	0	0
340	male	69	1	IIb	9	＋	－	－	＋	-	0	0	1	0	0	0	0	0	0	0
341	female	67	4	IVb	21	＋	－	－	＋	-	0	0	1	1	1	0	0	0	0	0
342	male	58	24	IIa	6	＋	－	－	＋	-	0	0	0	0	0	0	0	0	0	0
343	female	58	18	IIa	6	＋	－	－	＋	-	0	0	0	0	0	0	0	0	0	0
344	male	50	16	IIIa	7	＋	－	－	－	-	1	0	1	1	0	0	1	0	0	0
345	male	29	21	IIIa	9	＋	－	－	－	-	0	0	0	0	0	0	0	0	0	0
346	male	36	12	I	3	＋	－	－	－	-	0	0	0	0	0	0	0	0	0	0
347	female	68	2	IVb	29	＋	－	－	－	-	0	0	0	1	0	0	0	0	0	0
348	male	45	36	IIa	6	＋	－	－	－	-	1	0	1	0	0	0	0	0	0	0
349	male	31	252	IIIb	17	＋	－	－	－	-	0	0	0	0	0	0	1	0	0	0
350	male	52	12	IIIa	10	＋	－	－	－	-	0	0	0	0	0	0	0	0	0	0
351	male	63	240	IIb	15	＋	－	－	－	-	0	0	0	0	1	0	0	0	0	0
352	male	59	36	IIa	2	＋	－	－	－	-	0	0	1	0	0	0	0	0	0	0
353	male	65	60	IIa	2	＋	－	－	－	-	0	0	0	0	0	0	0	0	0	0
354	male	53	24	IIa	10	－	－	－	－	-	0	0	0	0	0	0	0	0	0	0
355	female	53	20	IIa	8	＋	－	－	＋	-	1	0	0	0	0	0	0	0	0	0
356	male	21	13	I	4	＋	－	－	－	-	0	0	0	0	0	0	0	0	0	0
357	female	56	120	IIa	3	＋	－	－	＋	-	0	0	0	0	0	0	0	0	0	0
358	female	59	3	IIa	3	＋	－	－	＋	-	0	0	0	0	0	1	0	0	0	0
359	male	36	120	IIIa	15	＋	－	－	－	-	0	0	0	0	0	0	0	0	0	0
360	female	59	36	IIa	8	＋	－	－	＋	-	0	0	0	0	0	0	0	0	0	0
361	male	45	2	IIIb	21	＋	－	－	－	-	1	0	0	0	1	1	1	0	0	0
362	male	58	24	IIa	3	－	－	－	－	-	0	0	0	0	0	0	0	0	0	0
363	female	34	3	I	1	＋	－	－	－	-	0	0	0	0	0	0	0	0	0	0
364	female	71	2	IIa	11	＋	－	－	＋	-	0	0	1	0	0	1	0	0	0	0
365	female	65	68	IIa	12	＋	－	－	－	-	0	0	0	0	0	0	0	1	0	0
366	male	65	144	IIIa	11	＋	－	－	－	-	0	0	0	0	0	1	0	0	0	0
367	male	21	0.5	I	5	－	－	－	－	-	0	0	0	0	0	0	0	0	0	0
368	male	63	3	IIIb	16	＋	－	－	＋	-	0	0	0	0	0	0	0	0	0	0
369	female	68	3	I	2	－	－	－	－	-	0	0	0	0	0	0	0	0	0	0
370	female	40	15	IIIa	15	＋	－	－	－	-	0	0	0	0	0	0	1	0	0	0
371	female	52	30	I	5	＋	－	－	－	-	0	0	0	0	0	0	0	0	0	0
372	male	71	18	IIa	6	＋	－	＋	＋	-	0	0	0	1	0	1	0	0	0	0
373	male	66	12	IIb	10	＋	－	－	＋	-	1	0	0	0	1	0	0	0	0	0
374	female	45	36	IIa	6	－	－	－	－	-	0	0	0	0	0	0	0	0	0	0
375	female	52	36	IIa	5	－	－	－	－	-	0	0	1	0	0	0	0	0	0	0
376	male	39	17	I	2	＋	－	－	－	-	0	0	0	0	0	0	0	0	0	0
377	female	34	48	IIa	10	＋	－	－	－	-	0	0	0	0	0	0	0	0	0	0
378	female	74	47	IIIb	15	＋	－	－	－	-	0	0	0	0	0	0	0	0	0	0
379	male	50	6	IIa	5	＋	－	－	－	-	1	0	0	0	0	0	0	0	0	0
380	female	54	5	IIa	4	＋	－	－	－	-	0	0	0	0	0	0	0	0	0	0
381	male	57	0.666667	I	2	＋	－	－	－	-	0	0	1	0	0	0	0	0	0	0
382	male	53	36	I	4	－	－	－	－	-	0	0	1	0	0	1	1	0	0	0
383	female	73	36	IIa	5	＋	－	－	＋	-	0	0	0	0	0	0	0	0	0	0
384	male	70	1	IIa	7	＋	－	－	＋	-	0	0	1	0	0	1	0	0	0	0
385	male	86	44	IIa	8	＋	－	＋	＋	-	0	0	1	0	0	1	0	0	0	0
386	female	68	36	IIa	8	＋	－	－	＋	-	0	0	0	0	0	0	0	0	0	0
387	female	70	48	IIIb	14	＋	－	＋	＋	-	0	0	0	0	0	0	0	0	0	0
388	female	67	12	IIa	10	＋	－	－	＋	-	0	0	0	0	0	0	0	0	0	0
389	male	69	96	IIb	8	＋	－	－	－	-	1	0	0	0	0	0	0	0	0	0
390	female	18	12	IIa	10	＋	－	－	－	-	0	0	0	0	0	0	0	0	0	0
391	female	47	12	IIa	8	＋	－	＋	＋	-	1	0	0	0	0	0	0	0	0	0
392	female	55	1	IIa	2	＋	－	－	－	-	0	0	0	1	0	0	1	0	0	0
393	male	72	96	IIa	6	＋	－	－	－	-	0	0	1	1	0	0	0	0	0	0
394	male	70	12	IIIb	18	＋	－	－	＋	-	0	0	0	0	0	1	0	0	0	0
395	male	49	2	I	4	＋	－	－	－	-	0	0	0	0	0	0	0	0	0	0
396	male	46	12	IIa	4	＋	－	－	＋	-	0	0	1	0	0	1	0	0	0	0
397	female	60	0.666667	IIIa	12	＋	－	＋	＋	-	0	0	0	0	0	1	0	0	0	0
398	female	31	54	IIIa	13	＋	－	－	－	-	0	0	0	0	0	0	0	1	0	0
399	female	77	24	IVb	21	＋	－	－	＋	-	0	0	1	0	0	0	0	0	0	0
400	female	56	33	IIIb	12	＋	－	－	＋	-	0	0	1	1	0	0	0	0	0	0
401	female	74	20	IIIa	10	＋	－	＋	－	-	0	0	1	1	1	0	0	0	0	0
402	female	19	24	IIa	15	－	－	－	－	-	0	0	0	0	0	0	0	0	0	0
403	female	66	24	IIa	8	＋	－	－	－	-	1	0	1	0	0	0	0	0	0	0
404	male	56	108	IIIb	16	＋	－	＋	－	-	1	0	0	0	0	0	0	0	0	0
405	female	55	36	IIIa	15	－	－	－	－	-	0	0	1	1	0	0	0	0	0	0
406	male	48	17	IIa	6	－	－	－	－	-	0	0	1	0	0	0	0	0	0	0
407	female	51	48	I	5	－	－	－	－	-	0	0	0	0	0	0	0	0	0	0
408	male	57	7	I	3	－	－	－	－	-	0	0	0	0	0	0	0	0	0	0
409	female	22	36	IIb	5	－	－	－	－	-	0	1	0	0	0	0	0	0	0	0
410	male	57	12	I	6	＋	－	－	－	-	0	0	0	0	0	0	0	0	0	0
411	female	44	48	IIIb	22	＋	－	－	－	-	0	0	0	0	0	0	0	0	0	0
412	female	29	60	IIa	11	－	－	－	－	-	0	0	0	0	0	0	1	0	0	0
413	male	77	30	IIa	12	＋	－	－	＋	-	0	0	0	0	0	0	0	0	0	0
414	female	30	6	IIb	9	－	－	－	－	-	0	0	0	0	0	0	0	0	0	0
415	male	68	48	IVb	24	＋	－	－	－	-	0	0	0	0	0	0	0	0	0	0
416	female	76	6	IIa	13	＋	－	＋	＋	-	0	0	0	1	0	0	0	0	0	0
417	female	26	24	I	2	－	－	－	－	-	0	0	0	0	0	0	0	0	0	0
418	male	51	29	I	1	＋	－	－	－	-	0	0	0	0	0	0	0	0	0	0
419	female	43	5	IIIb	22	＋	－	＋	＋	-	1	0	0	0	0	0	0	0	0	0
420	female	34	36	IIIb	18	＋	－	－	－	-	0	0	1	0	1	1	1	1	0	1
421	female	45	72	IIa	13	－	－	－	－	-	0	0	0	0	0	0	0	0	0	0
422	female	28	21	IIa	8	－	－	－	－	-	0	0	0	0	0	0	0	0	0	0
423	female	26	18	IIa	10	＋	－	－	－	-	0	0	1	1	0	0	0	0	0	0
424	female	51	99	IIa	6	－	－	－	－	-	0	0	1	0	0	0	0	0	0	0
425	male	73	18	I	3	＋	－	－	－	-	0	0	0	0	0	0	0	0	0	0
426	male	49	1	V	25	＋	－	－	＋	-	1	0	0	0	0	0	0	0	0	0
427	male	76	24	IVb	15	＋	－	－	－	-	0	0	1	1	1	1	0	0	0	0
428	male	36	18	IIa	8	＋	－	－	－	-	0	0	0	0	0	0	0	0	0	0
429	male	68	49	I	8	－	－	－	－	-	0	0	0	0	0	0	0	0	0	0
430	female	70	32	IIa	5	＋	－	－	＋	-	0	0	0	0	0	0	0	0	0	0
431	male	24	28	I	1	＋	－	－	－	-	0	1	0	0	0	0	0	0	0	0
432	female	70	132	IIa	5	＋	－	－	－	-	0	0	1	1	0	0	0	0	0	0
433	male	34	48	I	3	－	－	－	－	-	0	0	0	0	0	0	1	0	0	0
434	male	82	60	IIa	14	＋	－	－	－	-	0	0	0	0	0	1	0	0	0	0
435	male	58	24	IIa	4	＋	－	－	－	-	0	0	0	1	0	0	0	0	0	0
436	male	14	1.5	IIb	14	－	－	－	－	-	0	0	0	0	0	0	0	0	0	0
437	female	40	60	IIIb	16	＋	－	－	－	-	0	0	0	0	0	0	0	0	0	0
438	female	36	288	IIIa	15	＋	－	－	－	-	0	0	0	0	0	0	0	0	0	0
439	female	22	192	IIa	3	＋	－	－	－	-	0	0	0	0	0	0	0	0	0	0
440	female	37	1	I	7	＋	－	－	－	-	0	0	0	0	0	0	0	0	0	0
441	female	74	24	IVb	32	＋	－	－	＋	-	0	0	0	0	0	0	1	0	0	0
442	male	82	5	IIa	10	＋	－	－	＋	-	0	0	0	0	0	0	0	0	1	0
443	female	65	144	IIa	4	＋	－	－	－	-	1	0	1	0	0	0	0	0	0	0
444	female	25	72	IIIa	8	＋	－	－	－	-	0	0	0	0	0	0	0	0	0	0
445	female	51	12	IIa	9	＋	－	＋	＋	-	0	0	1	1	0	0	0	0	0	0
446	female	76	12	IIb	7	＋	－	－	－	-	0	0	0	0	0	1	0	0	0	0
447	female	57	24	IIIb	14	－	－	－	－	-	0	0	0	0	0	0	0	0	0	0
448	female	70	12	IIa	3	＋	－	－	－	-	0	0	0	0	0	0	0	0	0	0
449	female	60	6	IIa	5	－	－	－	－	-	0	0	0	0	0	0	0	0	0	0
450	female	71	2	IIIb	16	－	＋	－	－	-	0	0	0	0	0	0	0	0	0	0
451	female	35	360	I	6	－	－	－	－	-	0	0	0	0	0	0	0	0	0	0
452	female	24	216	IIa	2	－	－	－	－	-	0	1	0	0	0	0	0	0	0	0
453	male	72	12	IIIa	8	＋	－	－	＋	-	0	0	1	0	0	0	0	0	1	0
454	male	58	1	IIIb	14	＋	－	－	＋	-	1	0	1	0	0	0	0	0	0	0
455	male	74	24	IIIb	19	＋	－	－	＋	-	0	0	1	1	0	0	0	0	0	0
456	male	51	18	I	3	＋	－	－	－	-	0	0	0	1	0	0	0	0	0	0
457	male	65	24	IIa	8	＋	－	－	－	-	0	0	1	0	0	0	0	0	0	0
458	male	71	78	IIa	12	＋	－	－	－	-	0	0	1	1	0	0	0	0	0	0
459	male	65	42	IIa	6	＋	－	＋	＋	-	0	0	0	1	0	0	0	0	0	0
460	male	48	1	IIIb	14	＋	－	＋	＋	-	1	0	0	0	0	0	0	0	0	0
461	male	65	18	I	3	＋	－	－	＋	-	0	0	1	0	0	0	0	0	0	0
462	male	58	24	IIb	9	－	－	－	－	-	0	0	0	0	0	1	0	0	0	0
463	male	63	168	IIa	12	＋	－	＋	－	-	0	0	0	1	0	0	0	0	0	0
464	female	57	54	IIa	11	＋	－	－	－	-	0	0	1	1	0	0	0	0	0	0
465	male	19	72	IIIa	15	＋	－	－	－	-	1	0	0	0	0	0	0	0	0	0
466	male	60	108	IIa	6	＋	－	－	－	-	0	0	0	0	0	0	0	0	0	0
467	male	75	36	IIb	14	＋	－	－	＋	-	0	0	0	0	0	1	0	0	0	0
468	female	63	60	IIb	9	＋	－	－	－	-	0	0	0	0	0	0	0	0	0	0
469	female	48	12	I	6	＋	－	－	－	-	0	0	0	0	0	1	0	0	0	0
470	male	44	18	I	2	＋	－	－	－	-	0	0	0	0	0	0	0	0	0	0
471	female	40	18	I	1	＋	－	－	－	-	0	0	0	0	0	0	0	0	0	0
472	female	19	84	IIa	8	＋	－	－	－	-	0	0	0	0	0	0	0	0	0	0
473	female	64	36	IIb	4	＋	－	－	－	-	0	0	1	1	0	1	0	1	0	0
474	female	47	14	IIIa	13	＋	－	－	－	-	0	0	0	0	0	0	0	0	0	0
475	female	46	12	IIb	14	＋	－	＋	＋	-	1	0	0	0	0	0	0	0	0	0
476	female	34	84	IIa	6	＋	－	－	＋	-	0	0	0	0	0	0	0	0	0	0
477	female	44	60	IIa	3	－	－	－	－	-	0	0	0	0	0	0	0	0	0	0
478	female	56	6	IIa	11	－	－	－	－	-	0	0	0	0	0	0	0	0	0	0
479	male	57	24	IIa	6	＋	－	－	－	-	0	0	0	0	0	0	0	0	0	0
480	female	57	0.5	IIa	4	＋	－	－	－	-	1	0	0	0	0	0	1	0	0	0
481	female	69	2	IIa	4	＋	－	＋	＋	-	0	0	0	0	0	0	0	0	0	0
482	female	75	2	IIb	8	＋	－	－	－	-	0	0	0	0	0	0	0	0	0	0
483	female	41	48	IIa	3	＋	－	－	－	-	0	0	0	0	0	0	0	0	0	0
484	male	75	72	IVb	17	＋	－	－	＋	-	0	0	1	0	0	1	0	0	0	0
485	male	41	3	IIa	15	＋	－	－	＋	-	0	0	0	1	0	0	0	0	0	0
486	male	59	17	IIb	9	＋	－	＋	＋	-	0	0	0	0	0	0	1	0	0	0
487	male	78	22	IVb	27	－	－	－	－	-	0	0	0	0	0	0	0	0	0	0
488	female	58	0.666667	IIIa	13	＋	－	－	－	-	0	1	0	0	0	0	0	0	0	0
489	female	50	21	IIa	10	－	－	－	－	-	0	0	0	0	0	0	0	0	0	0
490	male	65	15	IIb	4	＋	－	＋	－	-	0	0	1	0	0	1	0	0	0	0
491	female	32	36	IIa	6	－	－	－	－	-	0	0	0	0	0	0	0	0	0	0
492	male	40	6	I	0	＋	－	－	＋	-	1	0	0	0	0	0	0	0	0	0
493	female	46	1	I	3	＋	－	－	－	-	0	0	0	0	0	0	0	0	0	0
494	female	55	72	IIb	7	＋	－	＋	－	-	0	0	1	0	0	0	0	1	0	1
495	female	70	24	IIa	11	＋	－	－	－	-	0	0	0	0	0	0	0	0	0	0
496	male	54	108	IIa	5	＋	－	－	－	-	0	0	0	0	0	0	0	0	1	0
497	female	60	60	IIIa	14	＋	－	＋	＋	-	0	0	1	1	0	0	0	0	0	0
498	male	64	12	IIa	10	＋	－	－	＋	-	0	0	1	0	0	0	0	0	0	0
499	female	90	52	I	6	＋	－	－	＋	-	0	0	1	0	0	0	0	0	0	0
500	male	55	1	IIIb	17	＋	－	－	－	-	0	0	0	0	0	0	0	0	0	0
501	male	54	24	IIa	6	＋	－	－	＋	-	0	0	0	0	0	0	0	0	0	0
502	female	17	120	IIb	9	＋	－	－	－	-	0	0	0	0	0	0	0	0	0	0
503	female	70	12	IIa	8	＋	－	＋	＋	-	0	0	0	0	0	0	0	0	0	0
504	male	46	63	IIa	2	＋	－	－	－	-	0	0	1	0	0	0	1	0	0	0
505	female	26	66	I	3	＋	－	－	－	-	0	0	0	0	0	0	0	0	0	0
506	male	58	24	I	3	＋	－	－	－	-	0	0	0	0	0	0	0	0	0	0
507	male	81	15	IIIb	14	＋	－	－	＋	-	0	0	1	0	0	0	0	0	0	0
508	male	60	2	I	4	＋	－	－	－	-	0	0	0	1	0	0	0	0	0	0
509	female	66	2	I	5	－	－	－	－	-	0	0	0	0	0	0	0	0	0	0
510	female	67	120	I	4	－	－	－	－	-	0	0	0	0	0	1	0	0	0	0
511	male	59	2	IIa	8	＋	－	－	＋	-	0	0	1	0	0	0	1	0	0	0
512	male	45	48	I	2	－	－	－	－	-	0	0	0	0	0	0	0	0	0	0
513	male	41	29	IIIb	16	＋	－	－	－	-	1	0	0	0	0	0	0	0	1	0
514	female	75	120	IIa	4	＋	－	－	－	-	0	0	1	0	0	0	1	0	0	0
515	female	38	69	IIIa	10	＋	－	－	－	-	0	0	0	0	0	0	0	1	0	0
516	male	39	120	I	5	＋	－	－	－	-	0	0	0	0	0	0	0	0	0	0
517	female	37	32	IIa	2	＋	－	－	－	-	0	0	0	0	0	0	1	0	0	0
518	female	53	34	IIIb	11	＋	－	－	－	-	0	0	0	0	0	0	1	0	0	0
519	male	49	42	IIa	4	－	－	－	－	-	0	0	1	0	0	0	0	0	0	0
520	female	42	19	IIa	5	＋	－	－	－	-	0	0	0	0	0	0	0	0	0	0
521	female	71	24	IIa	8	＋	－	－	＋	-	0	0	0	0	1	0	0	0	1	0
522	male	42	41	IIb	7	＋	－	－	＋	-	1	0	1	0	0	0	0	0	0	0
523	female	50	36	IIa	7	＋	－	－	＋	-	0	0	0	1	0	0	0	0	0	0
524	female	53	14	IIa	1	－	－	－	－	-	0	0	0	0	0	0	0	0	0	0
525	male	49	25	IIa	6	＋	－	－	＋	-	0	0	1	1	0	0	0	0	0	0
526	male	65	120	IIa	12	＋	－	－	＋	-	0	0	1	1	0	0	0	1	0	0
527	male	66	108	IIa	6	＋	－	－	－	-	0	0	0	0	0	0	0	0	0	0
528	male	57	12	IIa	5	＋	－	－	＋	-	0	0	0	0	0	0	0	0	0	0
529	female	69	15	IIa	11	＋	－	－	＋	-	0	0	1	1	0	0	0	0	1	0
530	male	54	24	IIa	3	＋	－	－	－	-	0	0	0	1	0	0	0	0	0	0
531	female	57	20	I	5	＋	－	＋	－	-	0	0	0	0	0	0	0	0	0	0
532	male	50	13	IIIa	10	＋	－	＋	＋	-	1	0	1	0	0	0	0	0	0	0
533	female	49	12	IIa	6	－	－	－	－	-	0	0	0	0	0	0	0	0	0	0
534	male	61	18	IIa	4	＋	－	－	－	-	0	0	1	0	0	1	0	0	0	0
535	male	65	0.2	I	5	＋	－	－	＋	-	0	0	0	0	0	0	0	0	0	0
536	male	55	9	IIa	7	＋	－	－	－	-	0	0	0	0	0	0	0	0	0	0
537	female	68	44	IIa	4	＋	－	＋	＋	-	1	0	1	1	0	0	0	0	0	0
538	female	67	1	IIa	6	－	－	－	－	-	0	0	0	0	0	0	0	0	0	0
539	female	48	53	IIa	7	＋	－	－	－	-	0	0	0	0	0	0	0	0	0	0
540	female	80	84	IIa	3	＋	－	－	－	-	0	0	1	0	1	0	0	0	0	0
541	female	80	0.5	IIIa	11	＋	－	－	＋	-	0	0	1	1	0	0	0	0	1	0
542	female	78	2	IVb	25	＋	－	－	－	-	0	0	1	1	0	0	1	0	0	0
543	female	26	18	I	2	－	－	－	－	-	0	0	0	0	0	0	0	0	0	0
544	male	51	7	I	3	－	－	－	－	-	0	0	0	0	0	0	1	1	0	0
545	female	49	15	I	1	＋	－	－	－	-	1	0	0	0	0	0	0	0	0	0
546	female	19	5	IIa	11	＋	－	－	－	-	0	0	0	0	0	1	0	0	1	0
547	female	67	216	IIb	8	－	＋	－	－	-	0	0	0	1	0	0	0	0	0	0
548	male	61	120	IIIa	10	＋	－	－	＋	-	0	0	0	0	0	0	0	0	0	0
549	male	71	1	IIb	17	－	－	－	－	-	0	0	0	0	0	0	1	0	0	0
550	female	68	24	IIb	9	－	－	－	－	-	0	0	0	0	0	0	0	0	0	0
551	male	24	96	IIa	4	＋	－	－	－	-	0	0	0	0	0	0	0	0	0	0
552	male	58	18	IIIb	12	＋	－	－	－	-	0	0	0	0	0	0	1	0	0	0
553	male	59	120	IIIb	16	＋	－	－	＋	-	0	0	0	0	0	0	0	0	0	0
554	male	35	24	IIIa	10	＋	－	－	＋	-	1	0	0	0	0	0	0	0	0	0
555	female	51	0.666667	I	3	＋	－	－	－	-	0	0	0	0	0	0	0	0	0	0
556	female	51	18	IIb	6	－	－	－	－	-	0	0	1	0	0	0	0	0	0	0
557	male	73	0.4	IIa	13	＋	－	－	＋	-	0	0	1	0	0	0	0	0	0	0
558	female	59	24	IIa	11	＋	－	－	－	-	0	0	1	1	0	1	0	0	0	0
559	male	62	36	IIa	10	＋	－	－	－	-	0	0	0	0	0	0	0	0	0	0
560	male	76	12	I	9	－	－	－	－	-	0	0	0	0	0	1	0	0	0	0
561	female	51	132	IIb	9	＋	＋	－	－	-	1	0	0	0	0	0	1	0	0	0
562	male	59	2	I	1	＋	－	－	－	-	0	0	0	0	0	0	0	0	0	0
563	male	59	90	IIa	7	＋	－	－	＋	-	0	0	0	0	0	0	0	0	0	0
564	male	77	24	IIIb	19	＋	－	－	＋	-	0	0	0	0	1	1	1	0	0	0
565	male	51	16	IIa	7	＋	－	－	－	-	1	0	0	0	0	0	0	0	0	0
566	male	74	1	IIa	7	－	－	－	－	-	0	0	0	0	0	0	0	0	0	0
567	male	58	1	IIIa	11	－	－	－	－	-	0	0	0	0	0	0	0	0	0	0
568	female	60	24	IIIa	10	－	－	－	－	-	0	0	0	0	0	0	0	0	0	0
569	female	70	0.333333	IIa	4	－	－	＋	＋	-	0	0	0	0	0	0	0	0	0	0
570	male	51	1	IIa	11	＋	－	－	－	-	0	0	1	1	0	0	0	0	1	0
571	female	29	21	IIa	无	＋	－	－	－	-	0	1	0	0	0	0	0	0	0	0
572	male	51	168	I	3	－	－	－	－	-	0	0	0	0	0	0	0	0	0	0
573	female	25	19	IIa	7	－	－	－	－	-	0	0	0	0	1	0	0	0	0	0
574	male	69	3	IIa	8	＋	－	－	＋	-	0	0	1	1	0	0	0	0	0	0
575	male	71	2	IIb	10	＋	－	－	＋	-	0	0	0	0	0	0	0	0	0	0
576	male	20	168	IIa	9	＋	－	－	－	-	1	0	0	0	0	0	0	0	0	0
577	female	37	0.5	I	6	－	－	－	－	-	0	0	0	0	0	0	0	0	0	0
578	male	19	35	IIa	5	＋	－	－	－	-	0	1	0	0	0	0	0	0	0	0
579	male	48	12	IIa	8	－	－	－	－	-	0	0	0	0	0	0	1	0	0	0
580	male	48	13	IIIb	10	＋	－	－	－	-	0	1	0	0	0	0	0	0	0	0
581	male	60	3	IVb	19	－	－	－	－	-	0	0	0	0	0	0	0	0	0	0
582	female	32	132	I	4	－	－	－	－	-	0	0	0	0	0	0	0	0	0	0
583	female	26	2	IIa	9	－	－	－	－	-	1	0	0	0	0	0	0	0	0	0
584	male	45	0.333333	IIb	12	＋	－	－	－	-	1	0	1	0	1	0	0	0	0	0
585	male	58	3	IIa	11	＋	－	－	－	-	1	0	1	0	0	0	0	0	0	0
586	female	29	2	IIIb	14	＋	－	－	－	-	0	0	0	0	0	0	0	0	0	0
587	male	52	0.5	IIa	5	－	－	－	－	-	0	0	0	0	0	0	0	0	0	0
588	female	67	0.333333	IIa	4	＋	－	－	－	-	0	0	0	0	0	0	0	1	0	0
589	female	73	1	IIIb	17	＋	－	－	－	-	0	0	0	1	0	0	0	0	0	0
590	female	54	60	IIb	6	－	－	－	－	-	0	0	1	0	0	0	0	0	0	0
591	male	59	6	I	2	＋	－	－	－	-	0	0	1	0	0	1	0	0	0	0
592	male	39	36	I	3	＋	－	－	－	-	0	0	0	0	0	0	0	0	0	0
593	female	53	8	IIIa	12	＋	－	－	＋	-	0	0	0	0	0	0	0	0	0	0
594	male	51	0.666667	IIb	3	＋	－	＋	－	-	0	0	0	0	0	0	0	0	0	0
595	male	69	60	IIa	6	＋	－	＋	＋	-	0	0	1	0	0	0	1	1	0	0
596	female	32	64	IIa	7	－	－	－	－	-	0	1	0	0	0	0	0	0	0	0
597	male	51	5	I	4	＋	－	－	－	-	0	0	0	0	0	0	0	0	0	0
598	female	21	18	I	5	＋	－	－	－	-	0	0	0	0	0	0	0	0	0	0
599	female	70	96	IIb	12	＋	－	－	＋	-	0	0	1	0	0	0	0	0	0	0
600	male	19	84	I	6	＋	－	－	－	-	0	0	0	0	0	0	0	0	0	0
601	female	54	112	IIa	12	＋	－	－	－	-	0	0	0	0	0	0	0	0	0	0
602	female	14	34	I	4	＋	－	－	－	-	0	0	0	0	0	0	0	0	0	0
603	male	39	2	IIa	7	＋	－	－	＋	-	0	0	0	0	0	0	0	0	0	0
604	male	66	0.5	IIb	7	＋	－	－	－	-	0	0	1	0	0	1	0	0	0	0
605	male	76	2	IIIa	17	＋	－	－	＋	-	0	0	0	0	0	0	0	0	0	0
606	male	20	5	IIa	9	＋	－	－	－	-	0	0	0	0	0	0	0	0	0	0
607	male	51	108	IIa	9	＋	－	－	－	-	0	0	0	1	0	0	0	0	0	0
608	female	30	33	I	4	＋	－	－	－	-	0	0	0	0	0	0	0	0	0	0
609	female	48	8	IIIa	9	＋	－	－	－	-	0	0	0	0	0	0	0	0	0	0
610	female	70	132	IIIb	15	＋	－	－	－	-	0	0	0	0	0	0	0	0	0	0
611	female	71	4	IIa	7	＋	－	－	－	-	0	0	1	0	0	0	0	0	0	0
612	female	62	18	IIIb	19	＋	－	－	－	-	0	0	0	0	0	0	0	0	0	0
613	male	75	19	IIb	8	＋	－	－	－	-	0	0	1	1	0	0	0	0	0	0
614	male	71	54	IIIb	19	＋	－	－	－	-	0	0	0	0	0	1	0	0	0	0
615	female	64	31	IIIa	12	＋	－	＋	－	-	1	0	0	0	0	0	0	0	0	0
616	male	48	24	IIa	8	＋	－	－	－	-	0	0	0	0	0	0	0	0	0	0
617	male	52	0.233333	I	3	＋	－	＋	＋	-	0	0	1	0	0	1	0	0	0	0
618	male	45	96	I	2	－	－	－	－	-	0	0	1	1	0	0	0	0	0	0
619	female	66	240	IIb	7	＋	－	－	－	-	0	0	0	0	0	0	0	0	0	0
620	male	67	15	I	3	＋	－	－	－	-	0	0	1	0	0	0	0	0	0	0
621	female	49	0.433333	IIa	8	－	－	－	－	-	0	0	0	0	0	0	0	0	0	0
622	female	57	7	I	2	－	－	－	－	-	1	0	0	0	0	0	0	0	0	0
623	female	66	6	IIa	11	＋	－	－	－	-	0	0	1	1	0	0	0	0	0	0
624	male	43	38	IVa	16	＋	－	－	＋	-	1	0	0	1	0	0	0	0	1	0
625	female	51	46	IIa	1	＋	－	－	－	-	0	0	0	0	0	1	1	0	0	1
626	male	59	15	IIa	10	＋	－	－	－	-	0	0	0	0	0	0	0	0	0	0
627	female	48	17	IIa	7	＋	－	－	－	-	0	0	0	0	0	0	0	0	0	0
628	male	56	12	IIIa	9	＋	－	－	＋	-	0	0	0	0	0	1	0	0	0	0
629	male	49	2	I	3	＋	－	＋	－	-	0	0	0	0	0	0	0	0	0	0
630	male	58	1	I	3	＋	－	－	－	-	0	0	0	0	0	0	0	0	0	0
631	male	78	106	IVa	14	＋	－	－	－	-	1	0	0	0	0	0	0	0	0	0
632	female	40	8	IIb	6	＋	－	－	－	-	0	0	0	0	0	0	0	0	0	0
633	female	48	7	I	3	＋	－	－	－	-	0	0	0	1	0	0	0	1	0	0
634	female	74	24	IIIa	14	＋	－	－	＋	-	0	0	0	0	0	0	0	0	0	0
635	male	43	19	IIa	9	＋	－	－	－	-	0	0	0	0	0	0	0	0	0	0
636	female	66	6	IIa	6	＋	－	－	－	-	0	0	0	0	0	0	0	0	0	0
637	female	67	6	IIa	7	＋	－	＋	＋	-	0	0	0	0	0	0	0	0	0	0
638	male	53	6	IIa	11	＋	－	－	－	-	0	0	0	0	0	0	1	0	0	0
639	female	54	36	IVb	23	＋	－	－	＋	-	0	0	0	0	0	0	0	0	0	0
640	female	70	0.5	IVb	17	＋	－	＋	＋	-	0	0	0	0	0	0	0	0	0	0
641	female	30	120	IIa	14	＋	－	－	－	-	0	0	0	0	0	0	0	0	0	0
642	male	59	33	IIIa	13	＋	－	－	－	-	1	0	0	0	0	0	0	0	0	0
643	female	75	24	IIa	13	－	－	－	－	-	0	0	0	0	0	0	0	0	0	0
644	male	57	1	I	4	＋	－	－	－	-	0	0	0	0	0	0	0	0	0	0
645	female	51	26	IVa	12	＋	－	－	－	-	1	0	0	0	0	0	0	0	0	0
646	male	22	32	IIa	2	－	－	－	－	-	0	0	0	0	0	0	0	0	0	0
647	female	58	15	IIb	11	＋	－	－	－	-	0	0	0	0	0	0	0	0	0	0
648	female	64	1	IIb	11	－	－	－	－	-	0	0	0	0	0	0	0	0	0	0
649	male	32	29	IIIb	15	＋	－	－	－	-	1	0	0	0	0	0	0	0	0	0
650	male	49	20	I	2	＋	－	－	－	-	0	0	0	0	0	0	0	0	0	0
651	female	66	40	IIIa	12	＋	－	－	＋	-	0	0	0	1	0	0	0	0	0	0
652	male	78	66	IVb	17	＋	－	－	－	-	0	0	0	0	0	1	0	0	0	0
653	male	62	60	IIIa	16	＋	－	＋	－	-	1	0	1	0	0	0	0	0	0	0
654	male	92	20	IIIb	13	＋	－	＋	－	-	1	0	1	1	0	0	1	0	0	0
655	female	58	2	IIa	5	＋	－	＋	＋	-	0	0	0	0	0	0	0	0	0	0
656	male	46	120	IIIb	15	－	－	－	－	-	0	0	0	0	0	0	0	0	0	0
657	female	40	0.666667	IIb	11	－	－	－	－	-	1	0	0	0	0	0	0	0	0	0
658	male	52	12	IIa	4	＋	－	－	＋	-	0	0	1	0	0	0	0	0	0	0
659	female	65	0.6	I	5	－	－	－	－	-	0	0	0	0	0	0	0	0	0	0
660	female	65	0.6	I	5	－	－	－	－	-	0	0	0	0	0	0	0	0	0	0
661	female	45	18	I	4	－	－	－	－	-	0	0	0	0	0	0	0	0	0	0
662	female	56	29	IIIb	20	＋	－	－	＋	-	0	0	0	0	0	1	0	0	0	0
663	female	20	144	IIa	7	＋	－	－	－	-	0	0	0	0	0	0	1	0	0	0
664	female	35	1	IIIb	15	－	－	－	－	-	0	0	0	0	0	0	0	0	0	0
